# Supplementary material for: Factors That Influence the Sustainability of Human Milk Donation to Milk Banks: A Systematic Review
Source: Nutrients. 2022 Dec 9;14(24):5253. doi: 10.3390/nu14245253 (PMC9785923; doi:10.3390/nu14245253)
Supplement: Supplementary file 1 [file nutrients-14-05253-s001.zip]

Archive with 1 entries (1 files):
- nutrients-2050934-supplementary.pdf
